# Supplementary material for: Shock index and TIMI risk index as valuable prognostic tools in patients with acute coronary syndrome complicated by cardiogenic shock
Source: PLoS One. 2020 Jan 3;15(1):e0227374. doi: 10.1371/journal.pone.0227374 (PMC6941816; doi:10.1371/journal.pone.0227374)
Supplement: S1 Table — F, female; SBP, systolic blood pressure; DBP, diastolic blood pressure; HR, heart rate; SI, Shock Index; TRI, TIMI Risk Index; HA, hypertension; DM 2, diabetes mellitus type 2. (XLSX) [file pone.0227374.s001.xlsx]

## Sheet: Arkusz1
L.P.	Sex - F-1	Age	SBP	DBP	HR	SI	TRI	HA	DM 2
1	1	63	50	0	60	1.2	48	1	1
2	0	64	120	75	78	0.6	27	0	0
3	1	57	105	70	110	1	34	1	0
4	0	71	100	70	60	0.6	30	0	0
5	1	79	70	45	84	1.2	75	1	0
6	1	47	90	60	80	0.9	20	1	0
7	0	69	130	76	81	0.6	30	0	1
8	1	80	60	30	105	1.7	112	1	0
9	0	74	100	60	80	0.8	44	1	1
10	1	58	90	60	110	1.2	41	1	0
11	1	80	100	70	80	0.8	51	1	0
12	0	78	90	65	114	1.3	77	0	0
13	0	91	70	40	60	0.8	71	0	0
14	0	71	80	60	100	1.2	63	1	0
15	1	82	30	20	45	1.5	101	1	1
16	0	55	100	60	90	0.9	27	0	0
17	0	52	100	70	86	0.9	23	0	0
18	0	62	80	40	80	1	38	0	0
19	0	48	100	60	100	1	23	0	0
20	1	88	90	60	120	1.3	103	1	0
21	1	68	90	50	50	0.5	26	1	0
22	0	65	80	40	66	0.8	35	1	0
23	0	58	110	70	125	1.1	38	1	1
24	0	70	90	50	57	0.6	31	1	0
25	0	55	76	50	110	1.4	44	1	0
26	1	66	90	50	128	1.4	62	0	0
27	0	51	100	70	113	1.1	29	0	0
28	1	83	90	60	94	1	72	0	0
29	0	75	50	30	70	1.4	79	1	1
30	0	59	90	60	90	1	35	0	0
31	0	85	100	60	80	0.8	58	1	1
32	0	58	50	30	140	2.8	94	0	0
33	0	66	100	70	90	0.9	39	0	0
34	0	73	60	40	130	2.2	115	1	0
35	0	71	80	50	104	1.3	66	1	0
36	1	57	85	50	110	1.3	42	1	0
37	0	73	40	0	100	2.5	133	1	0
38	0	73	70	40	120	1.7	91	1	0
39	0	82	50	30	100	2	134	1	1
40	1	62	100	60	97	1	37	0	1
41	1	76	70	40	100	1.4	83	1	1
42	1	82	90	60	100	1.1	75	0	0
43	1	86	30	0	120	4	296	1	0
44	1	72	80	50	80	1	52	1	1
45	0	37	40	0	50	1.2	17	0	0
46	1	54	90	50	65	0.7	21	1	1
47	0	77	90	60	135	1.5	89	1	1
